# Supplementary material for: 14q32-encoded microRNAs mediate an oligometastatic phenotype
Source: Oncotarget. 2015 Feb 18;6(6):3540–52. doi: 10.18632/oncotarget.2920 (PMC4414135; doi:10.18632/oncotarget.2920)
Supplement: Supplementary file 2 [file oncotarget-06-3540-s002.xlsx]

## Sheet: Table S2
Supplemental Table S2
KEGG Pathway	let-7b-5p	let-7c	miR-127-5p	miR-128	miR-133a	miR-135a-5p	miR-153	miR-154-5p	miR-191-5p	miR-199a-5p	miR-199b-5p	miR-296-3p	miR-298	miR-299-3p	miR-328	miR-329	miR-330-5p	miR-369-3p	miR-380-3p	miR-412	miR-448	miR-485-3p	miR-485-5p	miR-491-5p	miR-502-5p	miR-520a-3p	miR-520g	miR-541-3p	miR-544a	miR-576-5p	miR-582-5p	miR-655	miR-887
Adhesion, Motility and Cytoskeleton (AIM)
Axon guidance (hsa04360)			1.95678		1.45829		11.6237			1.46236	1.49132					1.56227	1.45473	7.11487			2.50039	6.19471				4.74199	1.35714			1.5171	5.77022	4.88137
Focal adhesion (hsa04510)	2.62099	2.9523	1.69101	4.8357		3.18535	2.13548											2.3584	1.96028		2.30436	1.67815										4.47101
Regulation of actin cytoskeleton(hsa04810)					1.55548	5.57553											2.81067									3.46992						1.45393
ECM-receptor interaction (hsa04512)	12.7449	14.3989		1.94699	1.94642								2.19553
Adherens junction (hsa04520)			4.43652				2.29461		1.91104	1.86012	1.7615									1.47353		4.22263							8.71871
Gap junction (hsa04540)							2.10315		1.54887									2.1086							1.3623					2.81285	3.02693	1.94566
Amoebiasis (hsa05146)	6.68317	6.2679												1.90583							1.69444			1.46704
Mucin type O-Glycan biosynthesis(hsa00512)	4.27778	1.41272		2.82442															11.1587
Glycosaminoglycan biosynthesis - chondroitin sulfate (hsa00532)	6.68317	7.20806																16.9487	5.52433											6.26491		18.0474
Intracellular Signaling (ICS)
TGF-beta signaling pathway (hsa04350)			1.72213	1.67771		4.44393	2.80783		1.54887							2.38595	1.42652	5.35513	4.61345	2.00482	2.22781					1.77045	4.53714		2.6943			2.49336
MAPK signaling pathway (hsa04010)	2.12405	2.03331		3.3135	1.38728			2.1611								4.07718			1.88219				2.15636			6.21218					3.00458	1.68704	1.71833
PI3K-Akt signaling pathway (hsa04151)	5.73453	6.55642		2.37183	2.06192		2.00392								2.47114			1.62048			2.03991				1.73664	1.90731					2.23665
ErbB signaling pathway (hsa04012)				6.86655		2.75336										4.75902	5.29916	2.3584			2.25334				1.3623	3.29975
Wnt signaling pathway (hsa04310)	1.78817	1.58905		1.94699	1.38728	2.08799	2.80783			2.64795	2.7653					1.98576	1.91059				1.54838	1.30349					3.46372		1.5896		7.15149
p53 signaling pathway (hsa04115)	1.59063	2.53831													2.74465			2.59146					2.00468									3.83796	2.44247
mTOR signaling pathway (hsa04150)			1.72213	2.05007			2.05897								2.81283						3.38923					4.2797		2.33163
Insulin signaling pathway (hsa04910)			1.33637	2.92103			2.21283									3.76759					2.50039					3.3868			1.42425
Transcriptional misregulation in cancer(hsa05202)	1.68697	2.03331		1.81275	1.45829		1.41214									2.21713			5.53433							2.0072	3.02323				3.46623	3.43591
Ubiquitin mediated proteolysis(hsa04120)				1.45583			2.9641		1.3277										2.14607								3.20954		2.9604			2.49336	2.10672
HIF-1 signaling pathway (hsa04066)							3.01427								1.47962						3.3729					2.02494			2.25094
GnRH signaling pathway (hsa04912)				3.30394					2.00101				1.34464											1.73879		1.75103			1.4176				3.32358
Cancer-Type Specific Pathways (CSS)
Prostate cancer (hsa05215)				2.05007			2.47741			2.30017	2.27081		1.34464	1.45254		3.95913		1.67032			2.2787				1.92484	2.06696	2.32078					1.98472
Pathways in cancer (hsa05200)		1.49214		1.81275						2.8679	3.0422					5.39172	2.87791	4.02199								1.37977	1.31318					2.2519
Endometrial cancer (hsa05213)				2.71128			1.72066										2.44623	2.70777			1.61535		1.87142
Colorectal cancer (hsa05210)						1.99042										3.94203		1.37927			1.64607	2.47143				1.72395					1.5836
Non-small cell lung cancer (hsa05223)				1.70368			2.00426										6.82064	2.33812			2.50039				1.84833	1.90731				1.51517
Small cell lung cancer (hsa05222)						1.86259				2.04426	1.92079				1.47962			1.66937							2.38941							1.50925
Pancreatic cancer (hsa05212)						3.36567										4.66004	2.4387			1.37364					1.73664	2.72612			2.35233
Renal cell carcinoma (hsa05211)				1.40181		1.57839	2.04256	1.59698		1.40991	1.42451					2.3886	2.76743	4.15062			1.56722					1.33805						3.83796
Glioma (hsa05214)			2.14546													1.70549	4.0734				2.50039		1.41594		1.50837	2.27635
Chronic myeloid leukemia (hsa05220)										2.14624	2.02935					4.17433	4.01076	2.53849			1.434				3.62066	3.85681	2.60489					1.40519
Acute myeloid leukemia (hsa05221)							1.47167								1.84016	2.19066	2.44623	4.02199			1.39511				1.94138	1.72395						2.1292
Melanoma (hsa05218)																1.47781	3.34386	2.45514					1.41594		1.60759					1.61452	1.3838
